# Supplementary material for: Beyond licensure: systemic reforms to expand evidence-based addiction treatment
Source: Health Aff Sch. 2025 Apr 18;3(5):qxaf086. doi: 10.1093/haschl/qxaf086 (PMC12048778; doi:10.1093/haschl/qxaf086)
Supplement: qxaf086_Supplementary_Data [file qxaf086_supplementary_data.zip]

Archive with 2 entries (2 files):
- coi_disclosure_sm.docx
- coi_disclosure_dtz.docx
